# Supplementary material for: Deep neural networks excel in COVID-19 disease severity prediction—a meta-regression analysis
Source: Sci Rep. 2025 Mar 26;15:10350. doi: 10.1038/s41598-025-95282-6 (PMC11937321; doi:10.1038/s41598-025-95282-6)
Supplement: Supplementary file 2 — Supplementary Material 2 [file 41598_2025_95282_MOESM2_ESM.xlsx]

## Sheet: Supplementary_Data_S1
Author	Year	Country	Patient number	Dataset type	Model	AUC (SE)	Region	Outcome	Severity_rate	Repiratory_rate	CRP	Age	LDH	Blood_gas	Albumin	Comorbidities	Sex	Timeframe	Blood_pressure	Lymphocytes	Nutorphils	BUN	Platelets	Imaging	Creatinine	CT	DDimer	DL_features
Abbasi et al.	2022	International	278	Testing	Deep Learning	0.96 (0.01)	Europe	severe	0.41	0	0	0	0	0	0	0	0	2022	0	0	0	0	0	1	0	1	0	0
Abdulaal et al.	2020	UK	318	Training	Deep Learning	0.91 (NA)	Europe	mortality	#N/A	1	0	1	0	0	0	1	1	2020	0	0	0	0	0	0	0	0	0	0
Abdulaal et al.	2020	UK	80	Validation	Deep Learning	0.93 (0.01)	Europe	mortality	#N/A	1	0	1	0	0	0	1	1	2020	0	0	0	0	0	0	0	0	0	0
Abdulaal et al.	2020	UK	398	Validation	Deep Learning	0.93 (0.01)	Europe	mortality	0.239	1	0	1	0	0	0	1	1	2020	0	0	0	0	0	0	0	0	0	0
Acar et al.	2021	Turkey	709	Training	Logistic regression	0.92 (0.02)	Other region	mortality	0.106	0	1	1	0	1	0	1	0	2020	0	0	0	0	0	0	0	0	0	0
Adderley et al.	2022	UK	1040	Validation	Logistic regression	0.78 (0.02)	Europe	mortality	0.277	1	1	1	0	1	0	0	0	2020	1	0	0	1	1	0	0	0	0	0
Adderley et al.	2022	UK	6099	Testing	Logistic regression	0.77 (0.01)	Europe	mortality	0.273	1	1	1	0	1	0	0	0	2020	1	0	0	1	1	0	0	0	0	0
Ageno et al.	2021	Italy	335	Training	Logistic regression	0.75 (0.03)	Europe	severe	0.516	0	1	0	0	0	0	0	0	2020	0	0	0	0	0	0	0	0	0	0
Ageno et al.	2021	Italy	275	Testing	Logistic regression	0.7 (0.03)	Europe	severe	0.509	0	1	0	0	0	0	0	0	2020	0	0	0	0	0	0	0	0	0	0
Ak et al.	2021	Turkey	341	Testing	Simple score	0.85 (0.03)	Other region	mortality	0.114	1	0	0	0	1	0	0	0	2020	0	0	0	0	0	0	0	0	0	0
Aktar et al.	2021	Brazil	545	Validation	Deep Learning	0.82 (0.02)	Other region	severe	0.484	1	0	0	1	1	0	0	0	2021	1	0	1	0	0	0	0	0	0	0
Aljouie et al.	2021	Saudi Arabia	1212	Training	Random Forest	0.82 (0.02)	Other region	mortality	0.09	0	0	1	0	0	0	0	1	2020	0	0	0	0	1	1	0	0	0	0
Aljouie et al.	2021	Saudi Arabia	301	Testing	Random Forest	0.83 (0.03)	Other region	mortality	0.09	0	0	1	0	0	0	0	1	2020	0	0	0	0	1	1	0	0	0	0
Allenbach et al.	2020	France	152	Training	Logistic regression	0.79 (0.04)	Europe	severe	0.309	1	1	1	0	0	0	0	0	#N/A	0	1	0	0	0	0	0	0	0	0
Allenbach et al.	2020	France	131	Testing	Logistic regression	0.79 (0.04)	Europe	severe	0.275	1	1	1	0	0	0	0	0	#N/A	0	1	0	0	0	0	0	0	0	0
Aloisio et al.	2020	Italy	427	Validation	Logistic regression	0.94 (0.01)	Europe	severe	0.208	0	0	0	0	0	0	0	0	2020	0	0	0	0	0	1	0	1	0	0
Alrajhi et al.	2022	Saudi Arabia	185	Validation	Boosting	0.88 (NA)	Other region	severe	0.076	1	0	1	0	1	0	1	1	2021	0	0	0	0	0	1	0	1	0	0
Altini et al.	2021	Italy	303	Validation	Random Forest	0.9 (0.02)	Europe	mortality	0.281	0	1	0	0	0	0	0	0	2021	0	0	0	0	0	0	0	0	0	0
Altschul et al.	2020	USA	2355	Training	Logistic regression	0.82 (0.01)	USA	mortality	0.264	0	1	1	0	1	0	0	1	2020	0	0	0	0	0	0	1	0	0	0
Altschul et al.	2020	USA	2356	Validation	Logistic regression	0.8 (0.01)	USA	mortality	0.224	0	1	1	0	1	0	0	1	2020	0	0	0	0	0	0	1	0	0	0
Alvarez-Uria et al.	2021	India	4035	Training	Logistic regression	0.91 (0.01)	Other region	severe	0.238	1	1	1	1	0	0	0	0	2020	1	1	1	1	0	0	0	0	0	0
Alvarez-Uria et al.	2021	India	2046	Validation	Logistic regression	0.91 (0.01)	Other region	severe	0.268	1	1	1	1	0	0	0	0	2020	1	1	1	1	0	0	0	0	0	0
Amirzadehfard et al.	2022	Iran	480	Training	Logistic regression	0.83 (0.02)	Other region	mortality	0.35	0	1	0	1	1	0	0	0	2020	1	0	0	1	0	0	0	0	0	0
Anurag et al.	2021	India	122	Testing	Simple score	0.87 (0.04)	Other region	severe	0.59	1	0	1	0	1	0	0	0	2020	1	0	0	0	0	1	0	0	0	0
Araújo et al.	2022	Brazil	2605	Validation	Boosting	0.91 (0.01)	Other region	mortality	0.054	0	1	0	0	0	0	0	0	2020	0	0	0	0	0	0	0	0	0	0
Araújo et al.	2022	Brazil	4374	Validation	Boosting	0.89 (0.01)	Other region	mortality	0.035	0	1	0	0	0	0	0	0	2020	0	0	0	0	0	0	0	0	0	0
Arru et al.	2021	Europe	221	Training	Logistic regression	0.84 (0.03)	Europe	mortality	0.104	0	0	0	0	0	0	0	0	2021	0	0	0	0	0	1	0	1	0	1
Artero et al.	2021	Spain	10238	Testing	Simple score	0.84 (0.01)	Europe	mortality	0.209	1	0	1	0	1	0	1	1	2020	1	0	0	0	0	1	0	0	0	0
Assaf et al.	2020	Israel	162	Validation	Simple Neural Network	0.92 (0.02)	Europe	severe	0.154	1	1	1	1	1	1	1	0	2020	1	1	1	0	0	0	1	0	0	0
Assaf et al.	2020	Israel	162	Validation	Random Forest	0.93 (0.02)	Europe	severe	0.154	1	1	1	1	1	1	1	0	2020	1	1	1	0	0	0	1	0	0	0
Assaf et al.	2020	Israel	133	Validation	Random Forest	0.9 (0.03)	Europe	severe	0.406	1	1	1	1	1	1	1	0	2020	1	1	1	0	0	0	1	0	0	0
Bae et al.	2021	USA	515	Validation	Deep Learning	0.83 (0.04)	USA	mortality	0.307	0	0	1	0	0	0	0	1	2020	0	0	0	0	0	1	0	0	0	0
Baikpour et al.	2022	USA	628	Validation	Logistic regression	0.93 (0.02)	USA	mortality	0.36	0	0	1	0	1	0	1	1	2020	0	0	0	0	0	1	0	0	0	0
Banoei et al.	2021	USA	250	Validation	Random Forest	0.91 (0.02)	USA	mortality	0.124	0	1	1	0	1	0	1	0	2020	0	0	0	0	0	0	0	0	0	0
Bartoletti et al.	2020	Italy	644	Training	Logistic regression	0.89 (0.02)	Europe	severe	0.293	0	1	1	1	0	0	0	0	2020	0	1	0	0	0	0	1	0	0	0
Bartoletti et al.	2020	Italy	469	Testing	Logistic regression	0.85 (0.02)	Europe	severe	0.399	0	1	1	1	0	0	0	0	2020	0	1	0	0	0	0	1	0	0	0
Bello-Chavolla et al.	2020	Mexico	3007	Testing	Simple score	0.71 (0.02)	Other region	severe	0.191	0	0	0	0	0	0	0	0	2020	0	0	0	0	0	0	0	0	0	0
Bello-Chavolla et al.	2020	Mexico	3007	Training	Cox regression	0.77 (0.01)	Other region	severe	0.191	1	0	1	0	1	0	0	0	2020	0	0	0	0	0	0	0	0	0	0
Bello-Chavolla et al.	2020	Mexico	1176	Validation	Cox regression	0.8 (0.02)	Other region	severe	0.172	1	0	1	0	1	0	0	0	2020	0	0	0	0	0	0	0	0	0	0
Bello-Chavolla et al.	2020	Mexico	41307	Training	Cox regression	0.82 (0.01)	Other region	mortality	0.104	0	0	1	0	0	0	0	0	2020	0	0	0	0	0	0	0	0	0	0
Bellos et al.	2021	Greece	67	Training	Cox regression	0.97 (0.02)	Europe	severe	0.224	0	1	0	1	0	0	0	1	2020	0	0	0	0	0	0	0	0	0	0
Bennouar et al.	2020	Algeria	329	Training	Logistic regression	0.95 (0.01)	Other region	severe	0.435	0	1	1	1	0	1	0	0	2020	0	0	0	1	0	0	0	0	0	0
Bennouar et al.	2020	Algeria	247	Validation	Logistic regression	0.74 (0.04)	Other region	severe	0.34	0	1	1	1	0	1	0	0	2020	0	0	0	1	0	0	0	0	0	0
Bermejo-Peláez et al.	2022	Spain	103	Testing	Logistic regression	0.87 (0.04)	Europe	mortality	0.087	0	0	0	0	0	0	0	0	2020	0	0	0	0	0	1	0	1	0	1
Bertsimas et al.	2020	International	2755	Training	Random Forest	0.94 (0.01)	Other region	mortality	0.268	0	1	1	0	1	0	0	1	2020	0	0	0	1	1	0	1	0	0	0
Bertsimas et al.	2020	International	307	Validation	Random Forest	0.9 (0.02)	Other region	mortality	0.267	0	1	1	0	1	0	0	1	2020	0	0	0	1	1	0	1	0	0	0
Bertsimas et al.	2020	International	323	Testing	Random Forest	0.87 (0.02)	Other region	mortality	0.099	0	1	1	0	1	0	0	1	2020	0	0	0	1	1	0	1	0	0	0
Berzuini et al.	2020	UK	392	Validation	Logistic regression	0.83 (0.02)	Europe	mortality	0.281	1	0	1	0	1	0	0	0	2020	0	0	1	0	0	0	0	0	0	0
Besutti et al.	2022	Italy	308	Training	Logistic regression	0.92 (0.02)	Europe	mortality	0.179	0	1	1	0	1	0	0	1	2020	0	0	0	0	0	1	0	0	0	0
Besutti et al.	2022	Italy	215	Validation	Logistic regression	0.79 (0.03)	Europe	mortality	0.223	0	1	1	0	1	0	0	1	2020	0	0	0	0	0	1	0	0	0	0
Bolourani et al.	2021	USA	11525	Testing	Boosting	0.77 (0.05)	USA	severe	0.081	1	0	1	1	1	0	0	0	2020	0	0	0	0	0	0	0	0	0	0
Booth et al.	2021	USA	80	Testing	Logistic regression	0.93 (0.03)	USA	mortality	0.125	0	1	0	0	0	1	0	0	2020	0	0	0	1	0	0	0	0	0	0
Borghesi et al.	2020	Italy	302	Training	Logistic regression	0.85 (0.02)	Europe	mortality	0.215	0	0	1	0	0	0	0	0	2020	0	0	0	0	0	1	0	0	0	0
Boss et al.	2022	UK	788	Testing	Random Forest	0.82 (0.04)	Europe	mortality	0.367	0	0	1	0	0	0	0	1	2020	0	0	0	1	0	0	1	0	0	0
Bradley et al.	2020	UK	830	Testing	Simple score	0.75 (0.02)	Europe	mortality	0.361	1	0	1	0	0	0	0	0	2020	1	0	0	0	0	0	0	0	0	0
Bradley et al.	2020	UK	830	Testing	Simple score	0.67 (0.02)	Europe	mortality	0.361	1	0	0	0	1	0	0	0	2020	1	0	0	0	0	0	0	0	0	0
Bradley et al.	2020	UK	830	Testing	Simple score	0.62 (0.02)	Europe	mortality	0.361	1	0	0	0	0	0	0	0	2020	1	0	0	0	0	0	0	0	0	0
Bradley et al.	2020	UK	830	Testing	Simple score	0.76 (0.02)	Europe	mortality	0.361	1	0	1	0	0	0	0	0	2020	1	0	0	0	0	0	0	0	0	0
Bradley et al.	2020	UK	830	Testing	Simple score	0.78 (0.02)	Europe	mortality	0.361	1	0	0	0	1	0	0	0	2020	1	0	0	0	0	0	0	0	0	0
Bradley et al.	2020	UK	830	Testing	Simple score	0.66 (0.02)	Europe	mortality	0.361	1	0	0	0	0	0	0	0	2020	1	0	0	0	0	0	0	0	0	0
Bradley et al.	2020	UK	730	Testing	Simple score	0.63 (NA)	Europe	severe	#N/A	1	0	1	0	0	0	0	0	2020	1	0	0	0	0	0	0	0	0	0
Bradley et al.	2020	UK	730	Testing	Simple score	0.65 (NA)	Europe	severe	#N/A	1	0	0	0	1	0	0	0	2020	1	0	0	0	0	0	0	0	0	0
Bradley et al.	2020	UK	730	Testing	Simple score	0.56 (NA)	Europe	severe	#N/A	1	0	0	0	0	0	0	0	2020	1	0	0	0	0	0	0	0	0	0
Bradley et al.	2020	UK	830	Training	Logistic regression	0.77 (0.02)	Europe	mortality	0.361	1	0	1	0	1	0	0	1	2020	0	0	0	1	0	0	0	0	0	0
Bradley et al.	2020	UK	830	Training	Logistic regression	0.82 (0.01)	Europe	mortality	0.361	0	0	1	0	1	0	0	0	2020	0	0	0	1	0	0	0	0	0	0
Bradley et al.	2020	UK	730	Training	Logistic regression	0.83 (NA)	Europe	severe	#N/A	0	0	1	0	1	0	0	0	2020	0	0	0	1	0	0	0	0	0	0
Cai et al.	2020	China	99	Validation	Random Forest	0.93 (0.01)	China	severe	0.747	0	0	1	0	1	0	0	0	2020	0	0	0	0	0	1	0	1	0	1
Calvillo-Batllés et al.	2022	Spain	440	Training	Boosting	0.97 (0.01)	Europe	mortality	0.157	0	1	1	1	1	0	0	0	2020	0	1	0	0	1	1	0	0	1	1
Campbell et al.	2021	USA	229	Validation	Boosting	0.72 (0.03)	USA	severe	0.336	1	1	1	1	1	0	0	1	2020	1	0	0	0	1	0	1	0	1	0
Campbell et al.	2021	USA	330	Testing	Boosting	0.74 (0.03)	USA	severe	0.258	1	1	1	1	1	0	0	1	2020	1	0	0	0	1	0	1	0	1	0
Carbonell et al.	2021	USA	152	Validation	Logistic regression	0.75 (0.03)	USA	mortality	0.171	0	0	1	0	0	0	0	0	2020	0	0	0	0	0	1	0	1	0	0
Carr et al.	2021	International	1276	Validation	Logistic regression	0.74 (0.01)	Other region	severe	0.305	1	1	1	0	1	0	0	0	2020	1	1	1	1	0	0	0	0	0	0
Carr et al.	2021	International	6237	Testing	Logistic regression	0.79 (0.01)	Other region	severe	0.21	1	1	1	0	1	0	0	0	2020	1	1	1	1	0	0	0	0	0	0
Casiraghi et al.	2020	Italy	301	Validation	Random Forest	0.81 (0.02)	Europe	severe	0.289	1	1	0	0	0	0	1	0	2020	0	1	0	0	0	0	0	0	0	0
Cavallaro et al.	2021	UK	13954	Validation	Boosting	0.68 (0.01)	Europe	mortality	0.359	1	0	1	0	0	0	0	1	2020	0	0	0	0	0	0	0	0	0	0
Celikkol et al.	2022	Turkey	1124	Training	Logistic regression	0.97 (0.01)	Other region	mortality	0.199	0	0	0	0	0	1	0	0	2021	0	0	0	0	1	0	0	0	1	0
Cetinkal et al.	2020	Turkey	694	Testing	Simple score	0.7 (0.02)	Other region	severe	0.115	0	0	1	0	0	0	1	1	2020	0	0	0	0	0	0	0	0	0	0
Cetinkal et al.	2020	Turkey	694	Training	Logistic regression	0.7 (0.02)	Other region	severe	0.115	0	0	1	0	0	0	1	1	2020	0	0	0	0	0	0	0	0	0	0
Chang et al.	2022	China	1059	Training	Logistic regression	0.86 (0.01)	China	severe	0.237	0	1	1	0	0	0	0	0	2020	0	1	0	0	0	0	0	0	0	0
Chang et al.	2022	China	123	Testing	Logistic regression	0.89 (0.03)	China	severe	0.268	0	1	1	0	0	0	0	0	2020	0	1	0	0	0	0	0	0	0	0
Chen et al.	2020	China	370	Training	Logistic regression	0.96 (0.03)	China	severe	0.119	0	0	1	1	0	1	1	1	2020	0	1	1	0	0	0	0	0	0	0
Chen et al.	2021	China	582	Validation	Logistic regression	0.9 (0.04)	China	mortality	0.029	0	0	0	0	0	1	0	0	2020	0	0	0	0	0	0	0	0	0	0
Cheng et al.	2020	USA	1987	Validation	Random Forest	0.94 (0.01)	USA	severe	0.166	1	1	1	0	1	0	0	0	2020	1	1	0	1	0	0	1	0	0	0
Cheng et al.	2020	USA	612	Testing	Random Forest	0.8 (0.02)	USA	severe	0.168	1	1	1	0	1	0	0	0	2020	1	1	0	1	0	0	1	0	0	0
Cheng et al.	2021	China	53	Testing	Simple score	0.99 (0.01)	China	mortality	0.302	0	0	1	0	0	0	0	0	2020	0	1	0	0	0	0	0	0	0	0
Chiari et al.	2021	Italy	2015	Validation	Deep Learning	0.81 (NA)	Europe	mortality	0.184	0	0	1	1	0	0	0	1	2020	0	0	1	0	0	1	0	0	1	0
Chieregato et al.	2022	Italy	451	Validation	Boosting	0.92 (0.01)	Europe	severe	0.326	0	1	1	1	1	0	0	0	2020	0	0	1	1	1	1	1	1	0	1
Chieregato et al.	2022	Italy	107	Testing	Boosting	0.95 (0.03)	Europe	severe	0.29	0	1	1	1	1	0	0	0	2020	0	0	1	1	1	1	1	1	0	1
Cho et al.	2021	South Korea	1865	Validation	Cox regression	0.92 (0.01)	Other region	mortality	0.042	0	0	1	0	0	0	1	0	2020	0	1	0	0	0	0	0	0	0	0
Chow et al.	2020	USA	87	Training	Logistic regression	0.95 (0.03)	USA	severe	0.241	1	1	1	1	0	0	1	1	2020	0	1	0	0	0	0	1	0	0	0
Chow et al.	2020	USA	40	Testing	Logistic regression	0.94 (0.04)	USA	severe	0.65	1	1	1	1	0	0	1	1	2020	0	1	0	0	0	0	1	0	0	0
Chowdhury et al.	2021	China	375	Validation	Logistic regression	0.95 (0.01)	China	mortality	0.464	0	1	1	1	0	0	0	0	2020	0	1	1	0	0	0	0	0	0	0
Chua et al.	2021	UK	821	Training	Logistic regression	0.84 (NA)	Europe	mortality	0.314	1	0	1	0	1	0	1	0	2020	0	1	0	0	0	1	0	0	0	0
Chua et al.	2021	UK	14231	Testing	Logistic regression	0.77 (NA)	Europe	mortality	0.303	1	0	1	0	1	0	1	0	2020	0	1	0	0	0	1	0	0	0	0
Chua et al.	2021	UK	290	Testing	Logistic regression	0.87 (NA)	Europe	mortality	0.324	1	0	1	0	1	0	1	0	2020	0	1	0	0	0	1	0	0	0	0
Ciccarelli et al.	2022	Italy	99	Training	Random Forest	0.81 (0.08)	Europe	mortality	0.424	0	0	0	0	0	0	0	0	2021	0	0	0	0	0	0	0	0	0	0
Clift et al.	2020	UK	1075788	Validation	Cox regression	0.93 (0.01)	Europe	mortality	0.001	1	0	1	0	0	0	1	0	2020	0	0	0	0	0	0	0	0	0	0
Clift et al.	2020	UK	1097268	Validation	Cox regression	0.93 (0.01)	Europe	mortality	0.001	1	0	1	0	0	0	1	0	2020	0	0	0	0	0	0	0	0	0	0
Crowley et al.	2021	USA	5568	Validation	Boosting	0.9 (NA)	USA	mortality	#N/A	0	1	1	0	1	0	0	0	2020	0	0	0	0	0	0	0	0	0	0
Dashti et al.	2021	USA	3401	Validation	Logistic regression	0.84 (0.05)	USA	mortality	0.15	0	0	1	0	0	0	0	1	2020	0	0	0	0	0	0	0	0	0	0
DeGiorgi et al.	2020	Italy	151	Testing	Simple score	0.92 (0.03)	Europe	mortality	0.199	0	0	1	0	0	0	1	1	2020	0	0	0	0	0	0	0	0	0	0
Detsika et al.	2021	Greece	44	Training	Simple score	0.75 (NA)	Europe	severe	0.636	0	0	0	0	0	0	0	0	2020	0	0	0	0	0	0	0	0	0	0
Di et al.	2020	China	23	Training	Random Forest	0.91 (0.02)	China	severe	0.652	0	0	0	0	0	0	0	0	2020	0	0	0	0	0	0	0	0	0	0
Di et al.	2020	China	50	Testing	Random Forest	0.9 (0.01)	China	severe	0.58	0	0	0	0	0	0	0	0	2020	0	0	0	0	0	0	0	0	0	0
Dinar et al.	2022	Iraq	78	Training	SVM	0.98 (NA)	Other region	mortality	0.141	0	1	0	0	1	0	0	0	2020	0	1	0	0	0	0	0	0	0	0
Doğanay et al.	2021	Turkey	481	Testing	Simple score	0.85 (0.02)	Other region	mortality	0.249	1	1	0	1	1	0	1	1	2020	1	1	1	1	0	1	0	1	0	0
Dong et al.	2022	China	197	Training	Simple Neural Network	1 (0.01)	China	severe	0.198	0	1	1	0	1	1	1	1	2020	1	1	1	0	1	0	0	0	0	0
Dong et al.	2022	China	99	Testing	Simple Neural Network	0.91 (0.04)	China	severe	0.192	0	1	1	0	1	1	1	1	2020	1	1	1	0	1	0	0	0	0	0
Dong et al.	2020	China	147	Training	Logistic regression	0.84 (0.04)	China	severe	0.361	0	0	0	0	0	0	0	0	2020	0	1	0	0	0	0	0	0	1	0
Ebrahimian et al.	2021	USA	226	Training	Logistic regression	0.94 (0.02)	USA	mortality	0.434	0	0	1	0	1	0	0	1	2020	0	0	0	0	0	0	0	0	0	0
Ebrahimian et al.	2021	South Korea	179	Training	Logistic regression	0.94 (0.02)	Other region	mortality	0.274	0	0	1	0	1	0	0	1	2020	0	0	0	0	0	0	0	0	0	0
Elhendawy et al.	2022	Egypt	347	Training	Logistic regression	0.98 (0.01)	Other region	mortality	0.055	0	1	0	0	0	0	1	0	2020	0	0	0	0	0	1	0	1	1	0
El-Kassas et al.	2022	Egypt	1308	Training	Logistic regression	0.88 (0.01)	Other region	mortality	0.124	0	1	1	0	0	0	0	0	2020	0	0	0	0	0	0	0	0	0	0
Erdolu et al.	2021	Turkey	228	Training	Logistic regression	0.95 (NA)	Other region	severe	0.114	0	1	1	0	1	0	0	0	2020	1	1	1	0	0	0	1	0	0	0
Erturk et al.	2021	Turkey	256	Validation	Logistic regression	0.59 (0.04)	Other region	severe	0.234	0	0	1	1	0	0	1	0	2020	0	1	0	0	0	0	0	0	0	0
España et al.	2021	Spain	2140	Training	Logistic regression	0.75 (0.01)	Europe	mortality	0.237	0	0	0	0	0	0	1	1	2020	0	0	0	0	0	0	0	0	0	0
España et al.	2021	Spain	9121	Training	Logistic regression	0.94 (0.01)	Europe	mortality	0.051	0	0	1	0	0	0	1	1	2020	0	0	0	0	0	0	0	0	0	0
España et al.	2021	Spain	1427	Validation	Logistic regression	0.72 (0.02)	Europe	mortality	0.24	0	0	0	0	0	0	1	1	2020	0	0	0	0	0	0	0	0	0	0
España et al.	2021	Spain	6080	Validation	Logistic regression	0.94 (0.01)	Europe	mortality	0.05	0	0	1	0	0	0	1	1	2020	0	0	0	0	0	0	0	0	0	0
Esposito et al.	2021	Italy	301	Validation	Random Forest	0.82 (NA)	Europe	severe	0.289	0	1	0	0	1	0	0	0	2020	0	1	0	0	0	0	0	0	0	0
Esposito et al.	2021	Italy	761	Training	Cox regression	0.83 (0.02)	Europe	mortality	0.239	0	0	1	0	0	0	0	1	2020	0	0	0	0	0	0	1	0	0	0
Esposito et al.	2021	Italy	633	Testing	Cox regression	0.79 (0.02)	Europe	mortality	0.221	0	0	1	0	0	0	0	1	2020	0	0	0	0	0	0	1	0	0	0
Fan et al.	2020	China	175	Training	Cox regression	0.83 (0.03)	China	severe	0.434	0	0	1	0	0	0	0	0	2020	0	0	0	0	0	0	0	0	0	0
Fang et al.	2021	China	1040	Validation	Deep Learning	0.91 (0.02)	China	severe	0.323	1	1	0	0	0	1	0	0	2020	0	1	0	1	0	1	1	1	0	0
Fang et al.	2021	Iran	105	Testing	Random Forest	0.72 (0.05)	Other region	mortality	0.371	0	0	0	0	0	0	0	0	2020	0	0	0	0	0	1	0	1	0	0
Fang et al.	2021	USA	88	Testing	Logistic regression	0.74 (0.05)	USA	mortality	0.557	0	0	0	0	0	0	0	0	2020	0	0	0	0	0	1	0	1	0	0
Faria et al.	2021	Portugal	88	Validation	SVM	0.8 (0.02)	Europe	severe	0.432	1	0	1	0	0	0	1	0	2020	0	0	0	0	0	0	0	0	0	0
Feng et al.	2021	China	424	Validation	Boosting	0.96 (0.01)	China	severe	0.087	0	0	0	1	0	0	1	0	2020	0	0	0	0	0	1	0	1	0	1
Feng et al.	2021	China	98	Testing	Boosting	0.95 (0.03)	China	severe	0.082	0	0	0	1	0	0	1	0	2020	0	0	0	0	0	1	0	1	0	1
Feng et al.	2020	China	141	Training	Logistic regression	0.87 (0.05)	China	severe	0.106	0	0	1	0	0	0	0	0	2020	0	1	1	0	0	1	0	1	0	0
Feng et al.	2020	China	106	Testing	Logistic regression	0.89 (0.04)	China	severe	0.094	0	0	1	0	0	0	0	0	2020	0	1	1	0	0	1	0	1	0	0
Ferrari et al.	2020	Italy	267	Validation	Boosting	0.84 (0.02)	Europe	severe	0.524	1	0	1	1	1	0	1	0	2020	0	1	0	0	1	0	1	0	1	0
Foieni et al.	2020	Italy	79	Training	Logistic regression	0.9 (0.05)	Europe	mortality	0.228	0	1	1	1	0	0	0	0	2020	0	0	0	0	0	0	0	0	0	0
Foieni et al.	2020	Italy	40	Validation	Logistic regression	0.73 (0.13)	Europe	mortality	0.15	0	1	1	1	0	0	0	0	2020	0	0	0	0	0	0	0	0	0	0
Francone et al.	2020	Italy	130	Training	Cox regression	0.76 (0.06)	Europe	mortality	0.154	0	1	1	0	0	0	0	0	2020	0	0	0	0	0	1	0	1	1	0
Fukushima et al.	2021	Japan	234	Validation	Logistic regression	0.94 (0.01)	Other region	severe	0.175	0	0	1	0	0	0	0	1	2020	0	0	0	0	0	0	0	0	0	0
Galloway et al.	2020	UK	579	Training	Logistic regression	0.76 (0.02)	Europe	severe	#N/A	0	1	1	0	1	1	1	1	2020	0	0	1	0	0	1	1	0	0	0
Galloway et al.	2020	UK	578	Validation	Logistic regression	0.71 (0.02)	Europe	severe	#N/A	0	1	1	0	1	1	1	1	2020	0	0	1	0	0	1	1	0	0	0
Gao et al.	2020	China	621	Validation	Boosting	0.95 (0.01)	China	mortality	0.138	0	0	1	0	1	1	1	1	2020	0	1	0	0	1	0	0	0	1	0
Gao et al.	2020	China	622	Testing	Boosting	0.96 (0.01)	China	mortality	0.143	0	0	1	0	1	1	1	1	2020	0	1	0	0	1	0	0	0	1	0
Gao et al.	2020	China	801	Testing	Boosting	0.98 (0.01)	China	mortality	0.075	0	0	1	0	1	1	1	1	2020	0	1	0	0	1	0	0	0	1	0
Gao et al.	2021	China	228	Testing	Simple Neural Network	1 (0.01)	China	severe	0.11	0	1	0	0	0	0	0	0	2020	0	0	0	0	1	0	0	0	0	0
Gao et al.	2021	China	111	Validation	Simple Neural Network	0.96 (0.03)	China	severe	0.144	0	1	0	0	0	0	0	0	2020	0	0	0	0	1	0	0	0	0	0
Gao et al.	2020	China	43	Training	Simple score	0.84 (0.07)	China	severe	0.349	0	0	0	0	0	0	0	0	2020	0	0	0	0	0	0	0	0	1	0
García et al.	2021	Spain	221	Testing	Simple score	0.87 (0.03)	Europe	mortality	0.154	1	0	1	0	1	0	1	1	2020	1	0	0	0	0	1	0	0	0	0
Garcia-Gordillo et al.	2021	Mexico	401	Training	Logistic regression	0.83 (0.03)	Other region	severe	0.354	1	0	0	1	1	0	0	0	2020	0	0	0	0	0	0	0	0	0	0
Garrafa et al.	2021	Italy	2106	Validation	Random Forest	0.83 (0.02)	Europe	mortality	0.201	0	1	1	1	0	0	0	0	2020	0	1	1	0	0	0	0	0	1	0
Garrafa et al.	2021	Italy	676	Testing	Random Forest	0.78 (0.03)	Europe	mortality	0.121	0	1	1	1	0	0	0	0	2020	0	1	1	0	0	0	0	0	1	0
Gavelli et al.	2021	Italy	338	Testing	Logistic regression	0.8 (0.02)	Europe	mortality	0.284	1	0	0	0	1	0	1	0	2021	0	0	0	0	0	0	0	0	0	0
Gerotziafas et al.	2020	France	310	Training	Logistic regression	0.77 (0.03)	Europe	severe	0.329	0	0	0	0	0	0	0	1	2020	0	1	0	0	0	0	0	0	0	0
Ghani et al.	2021	UK	1383	Testing	Simple score	0.83 (0.02)	Europe	mortality	0.247	1	1	1	0	1	0	1	1	2021	0	0	0	1	0	0	0	0	0	0
Ghani et al.	2021	UK	20595	Testing	Simple score	0.91 (0.01)	Europe	mortality	0.194	1	1	1	0	1	0	1	1	2021	0	0	0	1	0	0	0	0	0	0
Gianstefani et al.	2021	Italy	554	Training	Simple score	0.76 (0.03)	Europe	mortality	0.148	1	0	0	0	1	0	0	0	2020	0	0	0	0	0	0	0	0	0	0
Gómez et al.	2021	Spain	180	Testing	Logistic regression	0.9 (0.02)	Europe	severe	0.306	0	1	1	0	0	0	0	0	2020	0	0	0	0	0	0	1	0	0	0
Gong et al.	2021	Europe	102	Validation	Logistic regression	0.93 (0.03)	Europe	severe	0.098	0	0	0	0	0	0	0	0	2020	0	0	0	0	0	0	0	0	0	1
Gong et al.	2021	Europe	146	Validation	Logistic regression	0.85 (0.04)	Europe	severe	0.212	0	0	1	0	1	0	0	0	2020	0	0	0	0	1	0	0	0	0	1
Gong et al.	2021	Europe	58	Validation	Logistic regression	0.86 (0.06)	Europe	severe	0.5	0	0	1	0	0	0	0	0	2020	0	0	0	0	1	0	0	0	0	1
Gong et al.	2020	China	189	Training	Logistic regression	0.91 (0.03)	China	severe	0.148	0	1	1	1	0	1	0	0	2020	0	0	0	1	0	0	0	0	0	0
Gong et al.	2020	China	165	Testing	Logistic regression	0.85 (0.03)	China	severe	0.242	0	1	1	1	0	1	0	0	2020	0	0	0	1	0	0	0	0	0	0
González-Cebrián et al.	2022	Spain	10008	Validation	Random Forest	0.86 (0.01)	Europe	mortality	0.165	0	0	1	1	1	0	0	0	2020	0	0	0	0	1	0	1	0	0	0
Gopalan et al.	2022	India	746	Training	Logistic regression	0.85 (NA)	Other region	mortality	0.347	0	0	1	0	1	0	0	0	2020	0	0	0	1	0	0	0	0	0	0
Guan et al.	2021	China	554	Training	Boosting	1 (0.01)	China	mortality	0.074	0	1	1	1	0	0	0	0	2020	0	0	0	0	0	0	0	0	0	0
Guan et al.	2021	China	233	Validation	Boosting	1 (0.01)	China	mortality	0.069	0	1	1	1	0	0	0	0	2020	0	0	0	0	0	0	0	0	0	0
Guan et al.	2021	China	286	Testing	Boosting	1 (0.01)	China	mortality	0.024	0	1	1	1	0	0	0	0	2020	0	0	0	0	0	0	0	0	0	0
Gude et al.	2020	Spain	229	Training	Logistic regression	0.87 (0.03)	Europe	severe	0.223	0	0	1	0	1	0	0	0	2020	0	1	0	0	0	0	0	0	0	0
Gude-Sampedro et al.	2021	Spain	2492	Training	Logistic regression	0.89 (0.01)	Europe	mortality	0.157	0	0	1	0	0	0	1	1	2020	0	0	0	0	0	0	0	0	0	0
Gude-Sampedro et al.	2021	Spain	747	Validation	Logistic regression	0.86 (0.01)	Europe	mortality	0.214	0	0	1	0	0	0	1	1	2020	0	0	0	0	0	0	0	0	0	0
Gupta et al.	2021	UK	66705	Validation	Logistic regression	0.76 (0.01)	Europe	severe	0.422	1	1	1	0	1	0	0	1	2020	0	1	0	1	0	1	0	0	0	0
Gupta et al.	2021	UK	8239	Testing	Logistic regression	0.76 (0.01)	Europe	severe	0.459	1	1	1	0	1	0	0	1	2020	0	1	0	1	0	1	0	0	0	0
Gupta et al.	2021	USA	1672	Training	Logistic regression	0.78 (0.01)	USA	mortality	0.242	0	0	1	1	1	1	1	1	2020	0	0	0	0	1	0	1	0	0	0
Gupta et al.	2021	USA	2067	Validation	Logistic regression	0.81 (0.02)	USA	mortality	0.096	0	0	1	1	1	1	1	1	2020	0	0	0	0	1	0	1	0	0	0
Gülbay et al.	2022	Turkey	152	Training	Logistic regression	0.9 (0.01)	Other region	severe	0.388	0	0	0	0	0	0	0	0	2021	0	0	0	0	1	1	0	1	0	0
Gülbay et al.	2022	Turkey	152	Validation	Logistic regression	0.85 (0.03)	Other region	severe	0.388	0	0	0	0	0	0	0	0	2021	0	0	0	0	1	1	0	1	0	0
Gülbay et al.	2022	Turkey	39	Testing	Logistic regression	0.79 (0.07)	Other region	severe	0.385	0	0	0	0	0	0	0	0	2021	0	0	0	0	1	1	0	1	0	0
Hajifathalian et al.	2020	USA	664	Validation	Logistic regression	0.83 (0.07)	USA	mortality	0.14	0	0	1	0	0	0	1	0	2020	1	0	0	0	0	0	0	0	0	0
Hajifathalian et al.	2020	USA	265	Testing	Logistic regression	0.83 (0.04)	USA	mortality	0.147	0	0	1	0	0	0	1	0	2020	1	0	0	0	0	0	0	0	0	0
Halmaciu et al.	2022	Romania	267	Training	Logistic regression	0.81 (0.03)	Europe	mortality	0.307	0	0	0	0	0	0	0	0	2021	0	1	1	0	1	1	0	1	0	0
Hao et al.	2020	USA	2513	Validation	Logistic regression	0.86 (0.01)	USA	severe	0.109	1	0	1	1	0	1	0	1	2020	0	0	0	0	0	1	0	0	0	0
Hao et al.	2022	USA	1385	Validation	Boosting	0.92 (0.01)	USA	mortality	0.097	0	1	1	0	0	0	0	0	2020	0	0	1	0	1	0	0	0	0	1
Hassan et al.	2020	UK	169	Testing	Simple score	0.64 (0.05)	Europe	severe	0.479	0	0	1	1	0	0	1	0	2020	0	1	0	0	0	1	0	0	0	0
He et al.	2022	USA	10752	Testing	Boosting	0.85 (0.01)	USA	mortality	0.123	1	1	1	0	1	1	1	1	2020	1	1	1	1	1	0	1	0	1	0
He et al.	2022	USA	14863	Testing	Boosting	0.85 (0.01)	USA	mortality	0.12	1	1	1	0	1	1	1	1	2020	1	1	1	1	1	0	1	0	1	0
Hiremath et al.	2021	USA	263	Training	Logistic regression	0.84 (0.03)	USA	severe	0.624	0	0	0	1	0	1	0	0	2020	0	1	0	0	0	1	0	1	0	0
Ho et al.	2021	South Korea	297	Validation	Deep Learning	0.9 (0.02)	Other region	severe	0.141	1	1	1	1	1	0	1	1	2020	1	1	0	0	0	1	0	1	0	0
Hoang et al.	2022	Vietnam	278	Validation	Boosting	0.8 (0.03)	Other region	mortality	0.183	1	0	1	0	1	0	0	1	2021	1	0	0	0	0	1	0	0	0	0
Hoang-Thi et al.	2022	Vietnam	219	Testing	Logistic regression	0.85 (0.08)	Other region	mortality	0.128	0	1	0	0	0	0	0	0	2021	0	1	0	0	0	1	0	0	0	0
Hohl et al.	2021	Canada	7420	Training	Logistic regression	0.92 (0.01)	USA	mortality	0.063	1	0	1	0	1	0	1	1	2021	0	0	0	0	0	0	0	0	0	0
Hohl et al.	2021	Canada	2185	Validation	Logistic regression	0.92 (0.01)	USA	mortality	0.067	1	0	1	0	1	0	1	1	2021	0	0	0	0	0	0	0	0	0	0
Homayounieh et al.	2020	Iran	92	Training	Logistic regression	0.9 (0.03)	Other region	mortality	0.228	0	0	1	0	0	0	0	0	2020	0	0	0	0	0	1	0	1	0	0
Homayounieh et al.	2021	USA	121	Training	Logistic regression	0.74 (0.02)	USA	mortality	0.413	0	0	0	1	0	0	0	0	2020	0	0	0	0	0	1	0	1	0	1
Homayounieh et al.	2021	Iran	104	Training	Logistic regression	0.8 (0.06)	Other region	mortality	0.183	0	0	1	0	0	0	0	0	2020	0	0	0	0	0	1	0	1	0	1
Homayounieh et al.	2020	USA	312	Training	Logistic regression	0.85 (0.06)	USA	mortality	0.115	0	0	0	0	1	0	0	0	2020	0	0	0	0	0	0	0	0	0	1
Hong et al.	2022	China	63	Validation	Boosting	0.93 (0.04)	China	severe	0.651	1	0	0	0	0	1	0	0	2020	0	0	1	0	0	0	0	0	1	0
Hu et al.	2021	China	122	Testing	Simple score	0.82 (0.05)	China	severe	0.139	0	0	0	0	0	1	0	0	2020	0	1	0	0	0	0	0	0	0	0
Hu et al.	2020	China	40	Training	Logistic regression	0.92 (0.05)	China	severe	0.525	0	0	0	0	0	1	0	0	2020	0	1	0	0	0	0	0	0	0	0
Hu et al.	2021	China	183	Validation	Random Forest	0.9 (0.02)	China	mortality	0.372	0	1	1	0	0	0	0	0	2020	0	1	0	0	0	0	0	0	1	0
Hu et al.	2021	China	64	Testing	Random Forest	0.92 (0.04)	China	mortality	0.484	0	1	1	0	0	0	0	0	2020	0	1	0	0	0	0	0	0	1	0
Hu et al.	2020	China	182	Validation	Logistic regression	0.85 (0.03)	China	severe	0.286	0	0	0	1	0	0	0	1	2020	0	0	0	0	0	0	0	0	0	0
Huang et al.	2020	China	125	Training	Logistic regression	0.99 (0.01)	China	severe	0.256	1	1	0	1	0	0	1	0	2020	0	0	0	0	0	0	0	0	0	0
Huang et al.	2020	China	344	Training	Logistic regression	0.87 (0.02)	China	severe	0.131	0	0	1	0	0	0	1	0	2020	0	1	1	0	0	0	0	0	0	0
Huang et al.	2021	China	681	Training	Random Forest	0.94 (0.01)	China	severe	0.373	0	1	1	1	0	1	0	1	2020	0	0	0	0	1	0	1	0	1	0
Huang et al.	2021	China	296	Validation	Random Forest	0.9 (0.02)	China	severe	0.111	0	1	1	1	0	1	0	1	2020	0	0	0	0	1	0	1	0	1	0
Ikemura et al.	2021	USA	845	Validation	Boosting	0.9 (0.01)	USA	mortality	0.233	1	0	1	1	1	0	0	0	2020	1	0	0	0	0	0	0	0	0	0
Ilbeigipour et al.	2022	Iran	619	Testing	Random Forest	0.99 (0.01)	Other region	mortality	0.512	0	0	1	0	1	0	0	1	2020	0	0	0	0	0	0	0	0	0	0
Israel et al.	2022	Israel	2145	Validation	Logistic regression	0.97 (0.01)	Europe	mortality	0.183	0	0	1	0	0	0	1	1	2021	0	0	0	0	0	0	0	0	0	0
Jamal et al.	2020	International	363	Training	Logistic regression	0.83 (0.03)	Other region	severe	0.163	0	1	1	0	0	1	0	0	2020	0	1	0	0	0	0	0	0	0	0
Jamal et al.	2020	International	218	Validation	Logistic regression	0.79 (0.04)	Other region	severe	0.161	0	1	1	0	0	1	0	0	2020	0	1	0	0	0	0	0	0	0	0
Jamal et al.	2020	International	309	Testing	Logistic regression	0.89 (0.02)	Other region	severe	0.563	0	1	1	0	0	1	0	0	2020	0	1	0	0	0	0	0	0	0	0
Jamshidi et al.	2021	Iran	23749	Validation	Deep Learning	0.79 (0.01)	Other region	mortality	0.103	1	0	1	0	0	0	1	1	2020	0	0	0	0	0	0	0	0	0	0
Jang et al.	2020	South Korea	110	Testing	Simple score	0.87 (0.08)	Other region	mortality	0.055	1	0	0	0	1	0	0	0	2020	1	0	0	0	0	0	0	0	0	0
Ji et al.	2020	China	208	Training	Logistic regression	0.91 (0.03)	China	severe	0.192	1	0	1	1	0	0	1	0	2020	1	1	0	0	0	0	0	0	1	0
Jiao et al.	2021	USA	475	Testing	Deep Learning	0.79 (0.01)	USA	severe	0.263	0	1	1	0	1	0	1	1	2020	0	1	0	0	0	1	1	1	0	0
Jiao et al.	2021	USA	366	Validation	Deep Learning	0.85 (0.02)	USA	severe	0.23	0	1	1	0	1	0	1	1	2020	0	1	0	0	0	1	1	1	0	0
Jimenez-Solem et al.	2021	Denmark	3944	Validation	Random Forest	0.91 (0.01)	Europe	mortality	0.082	1	1	1	1	1	0	0	0	2020	1	1	0	1	0	0	1	0	0	0
Jimenez-Solem et al.	2021	Denmark	1650	Testing	Random Forest	0.74 (0.01)	Europe	mortality	0.185	1	1	1	1	1	0	0	0	2020	1	1	0	1	0	0	1	0	0	0
Kaeuffer et al.	2020	France	1045	Training	Logistic regression	0.76 (0.02)	Europe	severe	0.406	0	1	1	0	0	0	0	1	2020	0	1	1	0	0	0	0	0	0	0
Kamran et al.	2020	Pakistan	252	Training	Cox regression	0.85 (0.03)	Other region	severe	0.492	1	0	0	0	1	0	0	0	2020	0	0	0	0	0	0	0	0	0	0
Kang et al.	2021	China	151	Testing	Simple Neural Network	0.95 (0.03)	China	severe	0.616	0	0	1	0	0	1	0	0	2020	0	0	0	1	0	0	0	0	0	0
Ke et al.	2022	China	66	Training	Logistic regression	0.91 (0.02)	China	mortality	0.394	0	0	1	0	1	0	0	0	2020	0	0	0	0	0	1	0	0	0	0
Ke et al.	2022	China	30	Validation	Logistic regression	0.91 (0.03)	China	mortality	0.4	0	0	1	0	1	0	0	0	2020	0	0	0	0	0	1	0	0	0	0
Keri et al.	2022	India	209	Training	Logistic regression	0.73 (0.06)	Other region	mortality	0.1	0	0	0	0	0	0	0	0	2020	0	0	0	0	0	0	1	0	0	0
Khayat et al.	2021	Iran	164	Validation	Simple Neural Network	0.74 (0.04)	Other region	severe	0.22	0	1	1	0	0	0	1	1	2020	0	1	1	0	1	0	0	0	0	0
Kibar et al.	2022	Turkey	1511	Training	Simple score	0.97 (0.01)	Other region	severe	0.088	0	1	0	1	0	1	1	0	2020	0	1	1	1	1	1	1	1	1	0
Kim et al.	2022	USA	2638	Validation	Boosting	0.94 (0.01)	USA	mortality	0.218	1	0	1	0	1	0	0	0	2020	1	0	0	0	0	0	1	0	0	0
Kim et al.	2020	South Korea	3294	Training	Boosting	0.9 (0.01)	Other region	severe	0.101	0	0	1	0	0	0	1	1	2020	0	0	0	0	0	0	0	0	0	0
Kim et al.	2020	South Korea	1493	Validation	Boosting	0.88 (0.02)	Other region	severe	0.086	0	0	1	0	0	0	1	1	2020	0	0	0	0	0	0	0	0	0	0
Kim et al.	2021	South Korea	5037	Validation	Boosting	0.96 (0.01)	Other region	severe	0.048	0	0	1	0	0	0	1	1	2020	1	0	0	0	1	0	0	0	0	0
Kim et al.	2021	South Korea	564	Testing	Boosting	0.96 (0.02)	Other region	severe	0.051	0	0	1	0	0	0	1	1	2020	1	0	0	0	1	0	0	0	0	0
Kimura-Sandoval et al.	2020	Mexico	166	Training	Logistic regression	0.89 (0.02)	Europe	severe	0.307	0	0	0	0	0	0	0	0	2020	0	0	0	0	0	1	0	1	0	0
Knight et al.	2020	UK	35463	Training	Logistic regression	0.79 (0.01)	Europe	mortality	0.322	1	1	1	0	1	0	1	1	2020	0	0	0	1	0	0	0	0	0	0
Knight et al.	2020	UK	22361	Validation	Logistic regression	0.77 (0.01)	Europe	mortality	0.301	1	1	1	0	1	0	1	1	2020	0	0	0	1	0	0	0	0	0	0
Kocadagli et al.	2022	Turkey	166	Validation	Simple Neural Network	0.98 (0.01)	Other region	severe	0.313	1	1	1	0	1	0	1	0	2020	0	0	1	0	0	0	0	0	0	0
Kostakis et al.	2021	UK	475	Testing	Logistic regression	0.88 (0.01)	Europe	severe	0.149	1	0	0	0	1	0	0	0	2020	1	0	0	0	0	0	0	0	0	0
Kurban et al.	2022	USA	433	Training	Logistic regression	0.88 (0.01)	USA	severe	0.43	0	1	1	1	0	1	0	1	2020	0	0	0	0	0	0	0	0	1	0
Kurban et al.	2022	USA	213	Validation	Logistic regression	0.91 (0.04)	USA	severe	0.075	0	1	1	1	0	1	0	1	2020	0	0	0	0	0	0	0	0	1	0
Kwon et al.	2021	USA	161	Testing	Deep Learning	0.82 (0.05)	USA	mortality	0.255	0	1	0	1	0	0	0	0	2020	1	0	0	0	0	1	1	1	1	0
Laatifi et al.	2022	Morocco	97	Validation	SVM	0.78 (0.05)	Other region	severe	0.381	0	1	1	1	0	0	1	1	2020	0	1	0	0	1	0	0	0	1	0
Laguna-Goya et al.	2020	Spain	443	Training	Logistic regression	0.94 (0.03)	Europe	mortality	0.074	0	0	1	1	1	0	0	0	2020	0	1	1	0	0	0	0	0	0	0
Lalueza et al.	2022	Spain	521	Training	Logistic regression	0.85 (0.02)	Europe	severe	0.347	0	1	1	1	1	0	0	0	2020	0	1	0	0	0	0	0	0	0	0
Lassau et al.	2021	France	150	Validation	Deep Learning	0.77 (0.04)	Europe	severe	0.293	0	0	1	0	1	0	0	1	2021	0	0	0	1	1	1	0	1	0	0
Lassau et al.	2021	France	135	Testing	Deep Learning	0.79 (0.05)	Europe	severe	0.296	0	0	1	0	1	0	0	1	2021	0	0	0	1	1	1	0	1	0	0
Lee et al.	2021	USA	2374	Validation	Deep Learning	0.85 (0.01)	USA	severe	0.23	0	0	0	0	0	0	0	0	2020	0	0	0	0	0	0	0	0	0	0
Levine et al.	2021	USA	1014	Training	Logistic regression	0.89 (0.01)	USA	severe	0.749	0	0	1	0	1	1	0	0	2020	0	0	0	0	0	0	0	0	0	0
Levine et al.	2021	USA	312	Validation	Logistic regression	0.87 (0.03)	USA	severe	0.792	0	0	1	0	1	1	0	0	2020	0	0	0	0	0	0	0	0	0	0
Li et al.	2020	China	1008	Validation	Cox regression	0.85 (0.01)	China	mortality	0.205	0	0	1	0	0	0	0	1	2020	0	1	1	0	1	0	0	0	0	0
Li et al.	2020	China	1031	Testing	Cox regression	0.87 (0.01)	China	mortality	0.154	0	0	1	0	0	0	0	1	2020	0	1	1	0	1	0	0	0	0	0
Li et al.	2021	China	1780	Training	Cox regression	0.97 (0.01)	China	mortality	0.026	0	0	1	1	0	0	1	0	2020	0	0	0	1	0	0	0	0	0	0
Li et al.	2021	China	1242	Validation	Cox regression	0.96 (0.01)	China	mortality	0.018	0	0	1	1	0	0	1	0	2020	0	0	0	1	0	0	0	0	0	0
Li et al.	2021	China	1064	Testing	Cox regression	0.92 (0.03)	China	mortality	0.027	0	0	1	1	0	0	1	0	2020	0	0	0	1	0	0	0	0	0	0
Li et al.	2020	USA	1022	Training	Deep Learning	0.85 (0.01)	USA	mortality	0.139	0	1	1	1	1	0	0	0	2020	0	0	0	0	0	0	0	0	0	0
Li et al.	2020	USA	102	Validation	Deep Learning	0.84 (0.01)	USA	mortality	0.157	0	1	1	1	1	0	0	0	2020	0	0	0	0	0	0	0	0	0	0
Li et al.	2021	China	254	Validation	Logistic regression	0.89 (0.02)	China	mortality	0.185	0	0	0	0	0	0	0	0	2021	0	0	0	0	0	0	0	0	0	0
Li et al.	2021	China	2339	Training	Boosting	1 (0.01)	China	mortality	0.11	0	1	1	0	0	1	1	0	2020	0	1	1	0	1	0	0	0	0	0
Li et al.	2021	China	585	Validation	Boosting	0.94 (NA)	China	mortality	#N/A	0	1	1	0	0	1	1	0	2020	0	1	1	0	1	0	0	0	0	0
Li et al.	2021	China	72	Testing	Boosting	0.94 (0.05)	Other region	mortality	0.028	0	1	1	0	0	1	1	0	2020	0	1	1	0	1	0	0	0	0	0
Li et al.	2020	China	123	Training	Logistic regression	0.75 (0.04)	China	severe	0.317	0	0	1	0	0	0	0	0	2020	0	0	0	0	0	0	0	0	0	0
Li et al.	2021	China	159	Training	Logistic regression	0.92 (0.03)	China	severe	0.189	0	0	1	0	0	0	1	0	2020	0	0	0	0	0	1	0	1	0	1
Li et al.	2021	China	70	Validation	Logistic regression	0.93 (0.04)	China	severe	0.2	0	0	1	0	0	0	1	0	2020	0	0	0	0	0	1	0	1	0	1
Li et al.	2021	China	87	Testing	Logistic regression	0.85 (0.05)	China	severe	0.299	0	0	1	0	0	0	1	0	2020	0	0	0	0	0	1	0	1	0	1
Li et al.	2021	China	495	Training	Logistic regression	0.89 (0.02)	China	severe	0.37	0	1	1	0	0	0	0	1	2020	0	1	0	0	0	0	0	0	0	0
Li et al.	2021	China	495	Validation	Logistic regression	0.85 (0.03)	China	severe	0.37	0	1	1	0	0	0	0	1	2020	0	1	0	0	0	0	0	0	0	0
Li et al.	2020	China	46	Validation	Boosting	0.81 (0.14)	China	severe	0.217	0	0	0	0	0	0	1	0	2020	0	1	1	0	1	0	0	0	0	0
Lian et al.	2021	China	820	Validation	Logistic regression	0.91 (NA)	China	severe	0.068	0	0	1	0	0	0	0	0	2020	0	0	0	0	0	0	0	0	0	0
Liang et al.	2020	China	1590	Training	Deep Learning	0.91 (0.02)	China	severe	0.082	0	0	1	1	0	0	1	0	2020	0	1	1	0	0	1	0	0	0	0
Liang et al.	2020	China	940	Testing	Deep Learning	0.88 (0.01)	China	severe	0.1	0	0	1	1	0	0	1	0	2020	0	1	1	0	0	1	0	0	0	0
Linssen et al.	2020	Europe	982	Training	Logistic regression	0.75 (0.02)	Europe	severe	0.404	0	0	0	0	0	0	0	0	2020	0	1	0	0	1	0	0	0	0	0
Linssen et al.	2020	Europe	202	Testing	Logistic regression	0.8 (0.04)	Europe	severe	0.371	0	0	0	0	0	0	0	0	2020	0	1	0	0	1	0	0	0	0	0
Liu et al.	2021	China	84	Validation	Logistic regression	0.88 (0.04)	China	severe	0.488	0	1	0	1	0	0	0	0	2020	0	1	0	0	0	0	0	0	0	0
Liu et al.	2021	China	40	Testing	Logistic regression	0.84 (0.08)	China	severe	0.4	0	1	0	1	0	0	0	0	2020	0	1	0	0	0	0	0	0	0	0
Liu et al.	2021	China	156	Training	Logistic regression	0.95 (0.02)	China	mortality	0.167	0	0	1	0	0	0	0	0	2020	0	0	0	0	0	0	0	0	0	0
Liu et al.	2020	China	127	Testing	Simple score	0.89 (0.03)	China	mortality	0.157	0	0	0	0	1	0	0	0	2020	1	0	0	0	1	0	1	0	0	0
Luo et al.	2020	China	739	Training	Logistic regression	0.96 (0.02)	China	mortality	0.069	0	0	0	0	0	0	0	0	2020	0	0	0	0	0	0	0	0	0	0
Ma et al.	2021	China	330	Testing	Simple score	0.93 (0.02)	China	severe	0.088	0	0	1	0	0	0	0	0	2020	0	1	0	0	0	0	0	0	0	0
Ma et al.	2020	China	13	Testing	Logistic regression	0.97 (0.05)	China	mortality	0.231	0	1	1	1	0	0	0	0	2020	0	0	0	0	0	0	0	0	0	0
Ma et al.	2020	China	292	Training	Logistic regression	0.95 (NA)	China	mortality	#N/A	0	1	1	1	0	0	0	0	2020	0	0	0	0	0	0	0	0	0	0
Ma et al.	2021	China	296	Training	Logistic regression	0.83 (0.02)	China	severe	#N/A	1	1	0	0	0	0	0	0	2020	0	1	0	0	1	0	0	0	0	0
Ma et al.	2021	China	148	Validation	Logistic regression	0.8 (0.04)	China	severe	#N/A	1	1	0	0	0	0	0	0	2020	0	1	0	0	1	0	0	0	0	0
Mahdavi et al.	2021	Pakistan	492	Validation	SVM	0.92 (0.03)	Other region	severe	0.659	0	0	1	1	1	0	1	0	2020	0	0	0	0	0	0	0	0	0	0
Mann et al.	2021	USA	1769	Validation	Logistic regression	0.8 (0.01)	USA	mortality	0.196	1	0	1	0	1	0	0	0	2020	0	0	0	0	0	0	1	0	0	0
Mann et al.	2021	USA	398	Testing	Logistic regression	0.82 (0.02)	USA	mortality	#N/A	1	0	1	0	1	0	0	0	2020	0	0	0	0	0	0	1	0	0	0
Marcolino et al.	2021	Brazil	3978	Validation	Logistic regression	0.84 (0.01)	Other region	mortality	0.203	0	1	1	0	1	0	1	0	2020	0	0	0	0	1	0	0	0	0	0
Marcolino et al.	2021	Brazil	1054	Testing	Logistic regression	0.86 (0.01)	Other region	mortality	0.197	0	1	1	0	1	0	1	0	2020	0	0	0	0	1	0	0	0	0	0
Marcolino et al.	2021	Spain	856	Testing	Logistic regression	0.89 (0.01)	Europe	mortality	0.201	0	1	1	0	1	0	1	0	2020	0	0	0	0	1	0	0	0	0	0
Marcos et al.	2021	Spain	352	Validation	Boosting	0.82 (0.01)	Europe	severe	0.364	0	1	1	0	1	0	1	0	2020	0	1	0	0	0	0	0	0	0	0
Marcos et al.	2021	Spain	918	Testing	Boosting	0.84 (0.01)	Europe	severe	0.395	0	1	1	0	1	0	1	0	2020	0	1	0	0	0	0	0	0	0	0
Matos et al.	2020	Italy	106	Validation	SVM	0.92 (0.03)	Europe	severe	0.396	0	1	1	0	0	0	1	0	2020	0	1	0	0	0	0	0	0	0	0
McRae et al.	2020	International	427	Validation	Logistic regression	0.95 (0.02)	Other region	mortality	0.22	0	1	1	0	0	0	0	0	#N/A	0	0	0	0	1	0	0	0	1	0
McRae et al.	2020	International	242	Testing	Logistic regression	0.97 (0.01)	Other region	mortality	0.537	0	1	1	0	0	0	0	0	#N/A	0	0	0	0	1	0	0	0	1	0
Mei et al.	2020	China	237	Training	Logistic regression	0.76 (0.02)	China	mortality	0.443	0	0	1	0	0	0	0	0	2020	0	0	0	0	0	0	0	0	0	0
Mei et al.	2020	China	255	Testing	Logistic regression	0.93 (0.03)	China	mortality	0.298	0	0	1	0	0	0	0	0	2020	0	0	0	0	0	0	0	0	0	0
Meng et al.	2020	China	246	Training	Deep Learning	0.95 (0.01)	China	mortality	0.187	0	0	1	0	0	0	1	1	2020	0	0	0	0	0	0	0	0	0	0
Meng et al.	2020	China	120	Testing	Deep Learning	0.94 (0.02)	China	mortality	0.2	0	0	1	0	0	0	1	1	2020	0	0	0	0	0	0	0	0	0	0
Meng et al.	2021	China	98	Validation	Logistic regression	0.91 (0.03)	China	severe	0.276	0	0	0	0	0	0	0	0	2020	0	0	0	0	0	0	1	0	0	0
Meng et al.	2021	China	108	Testing	Logistic regression	0.88 (0.04)	China	severe	0.157	0	0	0	0	0	0	0	0	2020	0	0	0	0	0	0	1	0	0	0
Mishra et al.	2022	India	1349	Training	Logistic regression	0.83 (0.02)	Other region	mortality	0.143	0	0	1	0	0	0	1	0	2020	0	0	0	0	0	0	0	0	0	0
Mustafić et al.	2021	Bosnia and Herz.	66	Training	Logistic regression	0.74 (0.07)	Europe	mortality	0.348	0	0	0	0	1	0	0	0	2020	0	0	0	0	0	0	0	0	0	0
Myrstad et al.	2020	Norway	66	Testing	Simple score	0.79 (0.07)	Europe	mortality	0.197	1	0	0	0	1	0	0	0	2020	1	0	0	0	0	0	0	0	0	0
Nagant et al.	2020	Belgium	63	Training	Simple score	0.9 (0.04)	Europe	severe	0.556	0	0	0	0	0	0	0	0	2020	0	0	0	0	0	0	0	0	0	0
Nagy et al.	2021	International	1595	Validation	Random Forest	0.94 (NA)	Other region	severe	0.5	0	0	0	0	0	0	0	0	2020	0	0	0	0	0	0	0	0	0	0
Nagy et al.	2021	International	1276	Validation	Random Forest	0.94 (NA)	Other region	severe	0.5	0	0	0	0	0	0	0	0	2020	0	0	0	0	0	0	0	0	0	0
Nanivadekar et al.	2021	India	201	Training	Random Forest	0.8 (0.04)	Other region	mortality	0.09	0	0	1	0	0	0	1	0	2020	0	0	0	0	0	1	0	0	0	0
Nicholson et al.	2021	USA	578	Training	Logistic regression	0.9 (0.02)	USA	mortality	0.192	0	0	1	0	1	0	1	1	2020	0	1	1	0	1	0	0	0	0	0
Nicholson et al.	2021	USA	464	Testing	Logistic regression	0.79 (0.03)	USA	mortality	0.213	0	0	1	0	1	0	1	1	2020	0	1	1	0	1	0	0	0	0	0
Nieto-Codesido et al.	2022	Spain	1246	Training	Random Forest	0.97 (0.01)	Europe	mortality	0.135	0	1	1	1	0	0	0	1	2020	0	0	1	0	1	0	1	0	1	0
Ning et al.	2020	China	719	Validation	Deep Learning	0.86 (NA)	China	mortality	0.079	0	0	1	1	0	1	0	0	2020	0	1	1	0	1	0	0	0	1	0
Nuevo-Ortega et al.	2022	Spain	392	Testing	Logistic regression	0.9 (0.02)	Europe	mortality	0.133	1	0	1	1	1	0	1	0	2020	1	0	0	0	0	0	0	0	0	0
Ortiz et al.	2022	USA	241	Validation	Random Forest	0.81 (0.03)	USA	mortality	0.149	0	0	0	0	0	0	0	0	2022	0	0	0	0	0	1	0	1	0	1
Ortiz et al.	2022	China	105	Validation	Random Forest	0.8 (0.08)	China	mortality	0.038	0	0	0	0	0	0	0	0	2022	0	0	0	0	0	1	0	1	0	1
O'Shea et al.	2022	USA	801	Validation	Random Forest	0.83 (0.03)	USA	mortality	0.081	0	1	1	1	1	0	0	1	2020	0	0	0	0	1	1	0	0	1	0
Paraskevas et al.	2022	Greece	178	Testing	Simple score	0.85 (0.03)	Europe	severe	0.298	1	0	1	1	1	0	0	1	2022	1	0	0	0	0	0	0	0	0	0
Passarelli-Araujo et al.	2022	Brazil	5850	Validation	Boosting	0.9 (0.01)	Other region	mortality	0.334	0	0	1	0	0	0	1	1	2022	0	0	0	0	0	0	0	0	0	0
Patel et al.	2021	USA	212	Validation	Random Forest	0.8 (0.04)	USA	severe	0.349	1	1	0	0	1	1	0	0	2021	0	0	0	0	0	0	0	0	1	0
Peacock et al.	2021	UK	508	Validation	Simple Neural Network	0.78 (0.04)	Europe	mortality	0.335	1	0	1	0	0	0	0	1	2021	0	0	0	0	0	0	0	0	0	0
Pezoulas et al.	2022	Greece	214	Validation	Boosting	0.85 (0.03)	Europe	mortality	0.168	0	1	1	1	0	0	0	1	2022	0	0	1	0	0	0	0	0	0	0
Polilli et al.	2022	Italy	536	Training	Logistic regression	0.91 (0.02)	Europe	mortality	0.254	0	0	1	1	1	0	0	0	2020	0	0	0	0	0	0	0	0	1	0
Polilli et al.	2022	Italy	174	Training	Logistic regression	0.81 (0.04)	Europe	severe	0.293	0	0	1	1	0	0	0	0	2020	0	1	0	0	0	0	0	0	1	0
Purkayastha et al.	2021	International	197	Testing	Random Forest	0.76 (0.03)	Other region	severe	0.381	0	0	1	0	0	0	1	1	2021	0	1	0	0	0	1	0	1	0	1
Quiroz et al.	2021	China	116	Testing	Boosting	0.9 (0.03)	China	severe	0.095	1	1	1	1	0	1	0	1	2020	1	0	0	0	0	1	0	1	0	1
Raad et al.	2022	USA	1799	Testing	Logistic regression	0.74 (0.01)	USA	severe	0.736	0	0	1	1	1	0	1	1	2020	0	0	0	0	1	1	1	0	1	0
Raad et al.	2022	USA	1020	Testing	Logistic regression	0.83 (0.01)	USA	severe	0.231	0	0	1	1	1	0	1	1	2020	0	0	0	0	1	1	1	0	1	0
Rahman et al.	2021	China	375	Validation	Logistic regression	0.95 (0.01)	China	mortality	0.464	0	0	1	0	0	0	0	0	2020	0	1	1	0	1	0	0	0	0	0
Ramón et al.	2022	Spain	203	Validation	Boosting	0.92 (0.02)	Europe	mortality	0.227	0	1	1	0	0	0	0	0	2020	0	0	1	0	1	0	1	0	1	0
Reina et al.	2022	Spain	1355	Validation	Logistic regression	0.87 (NA)	Europe	mortality	0.114	1	0	1	0	0	0	1	0	2020	0	1	0	0	0	0	0	0	0	0
Richard et al.	2022	Canada	40	Training	SVM	0.97 (0.02)	USA	mortality	0.25	0	0	0	0	0	0	0	0	2022	0	0	1	0	0	0	0	0	0	0
Richard et al.	2022	Germany	110	Testing	SVM	0.81 (0.05)	Europe	mortality	0.173	0	0	0	0	0	0	0	0	2022	0	0	1	0	0	0	0	0	0	0
Richard et al.	2022	Austria	24	Testing	SVM	0.85 (0.08)	Europe	mortality	0.208	0	0	0	0	0	0	0	0	2022	0	0	1	0	0	0	0	0	0	0
Riveiro-Barciela et al.	2020	Spain	430	Validation	Cox regression	0.8 (NA)	Europe	severe	0.314	0	0	0	0	1	0	0	0	2020	0	0	0	0	1	1	0	0	0	0
Rodriguez-Nava et al.	2021	USA	299	Testing	Simple score	0.66 (0.03)	USA	mortality	0.338	1	0	0	0	1	0	0	0	2020	0	0	0	0	0	1	0	0	0	0
Rodriguez-Nava et al.	2021	USA	299	Testing	Simple score	0.71 (0.03)	USA	mortality	0.338	1	0	0	0	0	0	0	0	2020	0	0	0	0	0	0	0	0	0	0
Rodriguez-Nava et al.	2021	USA	313	Testing	Simple score	0.78 (0.03)	USA	severe	0.636	1	0	1	0	0	0	0	0	2020	1	0	0	1	0	0	0	0	0	0
Roul et al.	2022	India	205	Training	Simple score	0.97 (NA)	Other region	mortality	0.224	0	0	0	0	0	0	0	0	2021	0	0	0	0	0	1	0	1	0	0
Ryan et al.	2021	USA	556	Training	Logistic regression	0.76 (0.02)	USA	severe	0.295	0	0	1	0	0	0	1	1	2020	0	0	0	0	0	0	0	0	0	0
Salaffi et al.	2021	Italy	171	Training	Logistic regression	0.85 (0.03)	Europe	severe	0.216	0	0	1	0	0	0	1	0	2020	0	0	0	0	0	0	0	0	0	0
Sarkar et al.	2022	India	355	Training	Simple score	0.91 (0.02)	Other region	mortality	0.197	0	1	1	0	0	0	1	0	2021	0	1	0	0	0	0	1	0	0	0
Sarkar et al.	2022	India	50	Validation	Simple score	0.87 (0.05)	Other region	mortality	0.6	0	1	1	0	0	0	1	0	2021	0	1	0	0	0	0	1	0	0	0
Satici et al.	2020	Turkey	681	Training	Logistic regression	0.92 (0.02)	Other region	mortality	0.081	1	1	1	0	1	0	1	1	2020	1	0	0	0	0	1	0	0	0	0
Schalekamp et al.	2021	Netherlands	356	Training	Logistic regression	0.77 (0.03)	Europe	severe	0.472	0	1	0	1	0	0	0	1	2020	0	0	1	0	0	1	0	1	0	0
Schmidt et al.	2022	Poland	135	Validation	Logistic regression	0.92 (0.04)	Europe	severe	0.859	0	1	0	0	0	0	0	0	2021	0	0	0	0	0	0	0	0	0	0
Schöning et al.	2021	Switzerland	459	Testing	Boosting	0.95 (0.01)	Europe	severe	0.229	0	1	0	0	0	0	0	1	2020	0	0	0	0	0	0	0	0	0	0
Shanbehzadeh et al.	2022	Iran	1225	Validation	Random Forest	1 (0.01)	Other region	severe	0.139	0	0	1	1	1	0	0	0	2021	0	1	1	1	0	0	0	0	0	0
Shanbehzadeh et al.	2022	Iran	1710	Testing	Deep Learning	0.9 (0.01)	Other region	mortality	0.344	0	0	1	0	1	0	0	0	2022	0	0	1	0	1	0	0	0	0	0
Shang et al.	2020	China	113	Training	Logistic regression	0.92 (0.03)	China	mortality	0.434	0	0	1	0	0	0	0	0	2020	0	1	0	0	1	0	0	0	1	0
Shang et al.	2020	China	339	Testing	Logistic regression	0.94 (0.02)	China	mortality	0.088	0	0	1	0	0	0	0	0	2020	0	1	0	0	1	0	0	0	1	0
Shankar et al.	2022	India	432	Training	Logistic regression	0.83 (0.02)	Other region	severe	0.352	0	1	1	1	0	0	0	1	2021	0	0	0	0	0	1	0	1	1	0
Shankar et al.	2022	India	108	Validation	Logistic regression	0.83 (0.02)	Other region	severe	#N/A	0	1	1	1	0	0	0	1	2021	0	0	0	0	0	1	0	1	1	0
Sharifi et al.	2022	Iran	4183	Training	Logistic regression	0.82 (0.01)	Other region	mortality	0.094	0	0	1	0	1	0	0	1	2020	0	0	0	0	0	0	0	0	0	0
Sharifi et al.	2022	Iran	1271	Testing	Logistic regression	0.81 (0.01)	Other region	mortality	0.103	0	0	1	0	1	0	0	1	2020	0	0	0	0	0	0	0	0	0	0
Shi et al.	2021	USA	257	Testing	Simple score	0.84 (0.09)	USA	mortality	0.148	0	0	1	0	0	0	0	0	2020	1	0	0	0	0	0	0	0	0	0
Shi et al.	2021	China	196	Validation	Logistic regression	0.9 (0.03)	China	severe	0.23	0	1	1	1	0	0	0	0	2020	0	0	0	0	0	1	0	1	0	1
Sia et al.	2022	Malaysia	607	Training	Simple score	0.82 (0.03)	Other region	severe	0.105	0	0	1	0	0	0	1	0	2021	0	0	0	0	0	0	0	0	0	0
Sinha et al.	2022	India	302	Validation	Random Forest	0.91 (0.01)	Other region	severe	0.116	0	1	1	0	0	0	0	1	2020	0	0	0	0	0	1	0	1	1	1
Smit et al.	2022	Netherlands	3013	Testing	Random Forest	0.86 (0.01)	Europe	severe	0.18	1	0	1	0	1	0	0	1	2021	1	0	0	0	0	0	0	0	0	0
Soda et al.	2021	Italy	820	Validation	Deep Learning	0.83 (NA)	Europe	severe	0.532	1	1	1	1	1	0	1	1	2020	0	0	0	0	1	0	0	0	1	0
Statsenko et al.	2021	UAE	560	Validation	Deep Learning	1 (0.01)	Other region	severe	0.129	1	1	0	1	1	0	0	0	2020	1	1	0	0	1	0	1	0	1	0
Subhani et al.	2022	Pakistan	291	Testing	Simple score	0.78 (0.03)	Other region	mortality	0.22	0	0	1	0	1	0	1	1	2020	1	0	0	0	0	0	0	0	1	0
Sullivan et al.	2022	UK	590	Training	Logistic regression	0.86 (0.01)	Europe	severe	0.29	0	1	1	0	0	0	0	0	2020	0	1	1	1	1	0	0	0	0	0
Sullivan et al.	2022	UK	253	Testing	Logistic regression	0.68 (0.03)	Europe	severe	0.379	0	1	1	0	0	0	0	0	2020	0	1	1	1	1	0	0	0	0	0
Surme et al.	2022	Turkey	1013	Training	Logistic regression	0.78 (0.03)	Other region	mortality	0.122	0	0	1	0	1	1	0	0	2020	0	0	0	0	0	0	0	0	1	0
Szabó et al.	2021	Hungary	326	Training	Logistic regression	0.81 (0.02)	Europe	severe	0.261	0	1	0	0	0	0	0	0	2020	0	0	0	0	0	1	0	1	0	1
Tang et al.	2021	China	228	Training	Logistic regression	0.89 (0.03)	China	severe	0.145	0	1	1	0	0	0	0	0	2020	0	1	0	0	0	0	0	0	0	0
Tseng et al.	2021	USA	447	Validation	Logistic regression	0.84 (0.02)	USA	mortality	0.21	0	1	1	1	0	1	0	0	2020	0	0	0	0	0	0	1	0	0	0
van et al.	2021	Netherlands	403	Testing	Simple score	0.83 (0.02)	Europe	mortality	0.377	0	0	1	1	1	1	0	0	2020	1	0	0	0	0	0	0	0	0	0
Varol et al.	2021	Turkey	383	Training	Logistic regression	0.8 (0.01)	Other region	mortality	0.086	0	0	1	0	0	0	1	0	2020	0	1	0	0	0	0	0	0	0	0
Vultaggio et al.	2020	Italy	208	Training	Logistic regression	0.88 (0.02)	Europe	severe	0.303	0	1	0	0	1	0	0	0	2020	0	0	0	0	0	0	0	0	0	0
Wang et al.	2021	USA	3533	Training	Logistic regression	0.83 (0.01)	USA	mortality	0.244	0	0	1	0	1	0	1	0	2020	0	0	0	0	0	0	0	0	0	0
Wang et al.	2021	USA	1178	Testing	Logistic regression	0.8 (0.02)	USA	mortality	0.244	0	0	1	0	1	0	1	0	2020	0	0	0	0	0	0	0	0	0	0
Wang et al.	2022	Germany	165	Validation	SVM	0.85 (0.03)	Europe	mortality	0.206	0	0	0	0	0	0	0	0	2020	0	0	0	0	0	0	0	0	0	0
Wang et al.	2022	International	1051	Validation	Random Forest	0.86 (0.01)	Other region	severe	0.268	0	0	1	0	0	0	1	1	2022	0	1	0	0	0	0	0	0	0	1
Wang et al.	2020	China	122	Testing	Simple score	0.88 (0.03)	China	severe	0.139	0	0	1	0	0	1	0	1	2020	0	1	0	0	0	0	0	0	0	0
Wang et al.	2022	China	239	Testing	Logistic regression	0.9 (0.02)	China	severe	0.096	0	0	1	0	0	0	0	0	2020	0	0	0	0	0	0	0	0	0	0
Wang et al.	2020	China	44	Testing	Logistic regression	0.87 (0.06)	China	mortality	0.136	0	0	1	0	0	0	0	0	2020	0	0	0	0	0	0	0	0	1	0
Wang et al.	2020	China	296	Training	Logistic regression	0.98 (0.03)	China	mortality	0.064	0	1	1	0	1	0	0	0	2020	0	1	1	0	0	0	0	0	1	0
Wang et al.	2020	China	44	Testing	Logistic regression	0.88 (0.07)	China	mortality	0.318	0	1	1	0	1	0	0	0	2020	0	1	1	0	0	0	0	0	1	0
Ward et al.	2021	USA	63	Training	Random Forest	0.88 (0.04)	USA	severe	0.492	0	0	1	0	0	0	1	0	2020	0	0	0	0	0	0	0	0	0	0
Weng et al.	2020	China	125	Validation	Logistic regression	0.98 (0.01)	China	mortality	0.088	0	1	1	0	0	0	0	0	2020	0	0	0	0	0	0	0	0	1	0
Wickstrøm et al.	2021	UK	1295	Testing	Logistic regression	0.79 (0.02)	Europe	mortality	0.257	0	0	1	1	1	0	0	0	2020	0	1	0	0	0	0	0	0	0	0
Wickstrøm et al.	2021	Norway	307	Testing	Logistic regression	0.87 (0.04)	Europe	mortality	0.104	0	0	1	1	1	0	0	0	2020	0	1	0	0	0	0	0	0	0	0
Wollenstein-Betech et al.	2020	Mexico	10916	Validation	Logistic regression	0.63 (0.01)	Other region	mortality	0.046	0	0	1	0	0	0	1	1	2020	0	0	0	0	0	0	0	0	0	0
Wollenstein-Betech et al.	2020	Brazil	33994	Validation	Logistic regression	0.79 (0.01)	Other region	mortality	0.445	0	0	1	0	0	0	1	1	2020	0	0	0	0	0	0	0	0	0	0
Wongvibulsin et al.	2021	USA	3494	Validation	Random Forest	0.89 (0.01)	USA	severe	0.183	1	1	1	1	1	1	0	0	2020	1	0	1	0	1	0	0	0	0	0
Woo et al.	2021	USA	311	Training	Logistic regression	0.85 (0.02)	USA	mortality	0.212	0	1	1	0	0	0	0	1	2020	0	0	0	0	0	0	0	0	1	0
Woo et al.	2021	USA	104	Testing	Logistic regression	0.81 (0.04)	USA	mortality	0.212	0	1	1	0	0	0	0	1	2020	0	0	0	0	0	0	0	0	1	0
Wu et al.	2020	China	210	Training	Cox regression	0.96 (0.01)	China	severe	0.262	0	1	1	0	0	0	0	0	2020	0	1	1	0	0	0	0	0	0	0
Wu et al.	2020	China	60	Validation	Cox regression	0.95 (0.03)	China	severe	0.2	0	1	1	0	0	0	0	0	2020	0	1	1	0	0	0	0	0	0	0
Wu et al.	2020	International	299	Validation	Logistic regression	0.9 (0.04)	Other region	severe	0.237	0	1	1	1	0	0	0	0	2020	0	1	0	1	0	0	1	0	0	0
Wu et al.	2020	International	426	Testing	Logistic regression	0.84 (0.02)	Other region	severe	0.516	0	1	1	1	0	0	0	0	2020	0	1	0	1	0	0	1	0	0	0
Xiao et al.	2020	China	303	Validation	Deep Learning	0.99 (0.01)	China	severe	0.158	0	0	0	0	0	0	0	0	2020	0	0	0	0	0	1	0	1	0	0
Xiao et al.	2020	China	105	Testing	Deep Learning	0.89 (0.03)	China	severe	0.381	0	0	0	0	0	0	0	0	2020	0	0	0	0	0	1	0	1	0	0
Xie et al.	2020	China	145	Testing	Logistic regression	0.98 (0.01)	China	mortality	0.476	0	0	1	1	1	1	0	0	2020	1	1	0	0	1	0	0	0	0	0
Xie et al.	2020	China	299	Training	Logistic regression	0.89 (0.02)	China	mortality	0.518	0	0	1	1	1	1	0	0	2020	1	1	0	0	1	0	0	0	0	0
Xiong et al.	2022	China	287	Validation	Random Forest	0.97 (0.01)	China	severe	0.366	0	0	0	1	0	0	0	0	2020	1	1	1	0	0	1	0	1	0	0
Xiong et al.	2021	China	175	Training	Boosting	0.98 (0.01)	China	severe	0.377	0	1	1	0	0	0	0	1	2020	0	0	0	1	0	1	1	1	0	0
Xiong et al.	2021	China	44	Testing	Boosting	0.97 (0.03)	China	severe	0.409	0	1	1	0	0	0	0	1	2020	0	0	0	1	0	1	1	1	0	0
Xu et al.	2021	China	269	Validation	Logistic regression	0.94 (0.02)	China	severe	0.375	1	1	1	0	0	0	1	0	2020	0	0	0	0	1	0	0	0	1	0
Xu et al.	2021	China	78	Testing	Logistic regression	0.91 (0.04)	China	severe	0.385	1	1	1	0	0	0	1	0	2020	0	0	0	0	1	0	0	0	1	0
Xu et al.	2021	China	108	Testing	Logistic regression	0.81 (0.05)	China	severe	0.37	1	1	1	0	0	0	1	0	2020	0	0	0	0	1	0	0	0	1	0
Xu et al.	2021	China	338	Training	Logistic regression	0.77 (0.03)	China	severe	0.231	0	1	0	1	0	0	0	0	2020	0	0	0	0	0	0	0	0	0	0
Xu et al.	2021	China	814	Training	Logistic regression	0.92 (0.01)	China	severe	0.022	0	1	1	1	0	0	1	0	2020	0	0	0	0	0	0	0	0	1	0
Xu et al.	2021	China	420	Testing	Logistic regression	0.97 (0.01)	China	severe	0.012	0	1	1	1	0	0	1	0	2020	0	0	0	0	0	0	0	0	1	0
Xu et al.	2021	China	95	Training	Logistic regression	0.94 (0.02)	China	severe	0.253	0	1	1	0	1	0	0	0	2020	0	0	0	0	0	0	0	0	0	0
Yadaw et al.	2020	USA	961	Validation	Boosting	0.91 (0.02)	USA	mortality	0.081	0	0	1	0	1	0	0	0	2020	0	0	0	0	0	0	0	0	0	0
Yang et al.	2021	China	452	Training	Random Forest	0.96 (0.01)	China	mortality	0.102	0	1	0	1	0	0	0	0	2020	0	0	0	0	0	0	0	0	0	0
Ye et al.	2021	China	161	Validation	Boosting	0.98 (0.01)	China	severe	0.18	0	1	1	0	0	0	0	0	2020	0	0	1	0	1	0	0	0	0	0
Ye et al.	2021	China	196	Training	Logistic regression	0.91 (0.02)	China	severe	0.224	0	0	0	0	0	0	0	0	2020	0	0	0	0	0	1	0	1	0	0
Ye et al.	2021	China	170	Training	Logistic regression	0.91 (0.04)	China	severe	0.171	0	1	0	0	0	0	0	0	2020	0	0	0	0	1	0	0	0	0	0
Yitao et al.	2021	China	257	Training	Logistic regression	0.91 (0.02)	China	severe	0.191	0	1	1	0	0	0	0	0	2020	0	0	0	0	0	0	1	0	0	0
Yuan et al.	2022	China	432	Validation	Logistic regression	0.98 (0.01)	China	mortality	0.009	0	1	0	1	0	0	0	0	2020	0	1	0	0	0	0	0	0	0	0
Yuan et al.	2022	China	141	Validation	Logistic regression	0.89 (0.03)	China	mortality	0.582	0	1	0	1	0	0	0	0	2020	0	1	0	0	0	0	0	0	0	0
Yuan et al.	2022	China	1479	Training	Logistic regression	0.95 (0.03)	China	mortality	0.174	0	1	0	1	0	0	0	0	2020	0	1	0	0	0	0	0	0	0	0
Yue et al.	2021	China	180	Training	Logistic regression	0.92 (0.02)	China	severe	0.111	0	0	0	0	0	0	0	0	2020	0	1	0	0	0	0	0	0	0	0
Zhang et al.	2020	China	516	Training	Cox regression	0.89 (0.01)	China	mortality	0.169	0	0	1	1	0	0	0	0	2020	0	1	1	0	0	0	0	0	0	0
Zhang et al.	2020	China	186	Validation	Cox regression	0.88 (0.01)	China	mortality	0.14	0	0	1	1	0	0	0	0	2020	0	1	1	0	0	0	0	0	0	0
Zhang et al.	2020	China	126	Testing	Cox regression	0.84 (0.02)	China	mortality	0.159	0	0	1	1	0	0	0	0	2020	0	1	1	0	0	0	0	0	0	0
Zhang et al.	2021	China	704	Training	Simple Neural Network	0.98 (0.01)	China	mortality	0.116	1	1	1	0	1	1	1	0	2020	1	0	0	0	1	0	1	0	0	0
Zhang et al.	2021	China	441	Testing	Simple Neural Network	0.98 (0.01)	China	mortality	0.127	1	1	1	0	1	1	1	0	2020	1	0	0	0	1	0	1	0	0	0
Zhang et al.	2020	China	80	Training	Logistic regression	0.91 (0.03)	China	severe	0.3	0	0	1	0	0	0	0	0	2020	0	0	1	0	0	0	0	0	0	0
Zhang et al.	2020	China	22	Validation	Logistic regression	0.96 (0.04)	China	severe	0.182	0	0	1	0	0	0	0	0	2020	0	0	1	0	0	0	0	0	0	0
Zhang et al.	2020	International	653	Validation	Logistic regression	0.91 (0.02)	Other region	mortality	0.031	0	1	1	0	0	0	0	1	2020	0	1	1	0	1	0	1	0	0	0
Zhang et al.	2020	International	226	Testing	Logistic regression	0.75 (0.03)	Other region	mortality	0.341	0	1	1	0	0	0	0	1	2020	0	1	1	0	1	0	1	0	0	0
Zhang et al.	2021	China	188	Testing	Logistic regression	0.84 (0.03)	China	severe	0.463	0	0	1	0	0	0	1	0	2021	0	0	0	0	0	1	0	0	0	0
Zhang et al.	2021	China	65	Validation	Logistic regression	0.84 (0.06)	China	severe	0.431	0	0	1	0	0	0	1	0	2021	0	0	0	0	0	1	0	0	0	0
Zhao et al.	2022	China	80	Validation	Logistic regression	0.98 (0.03)	China	severe	0.162	1	1	1	0	1	0	1	0	2020	1	1	1	0	0	0	1	0	0	0
Zheng et al.	2021	China	60	Testing	Boosting	0.92 (0.05)	China	severe	0.183	0	0	1	0	0	0	0	0	2020	0	1	1	0	0	1	0	1	0	0
Zhou et al.	2020	China	134	Training	Logistic regression	0.95 (0.03)	China	mortality	0.537	0	0	1	0	0	0	1	1	2020	0	1	1	0	0	1	0	1	1	0
Zhou et al.	2020	China	366	Validation	Logistic regression	0.84 (0.02)	China	severe	0.117	0	0	0	0	1	0	1	0	2020	0	0	0	0	0	0	0	0	0	0
Zhou et al.	2021	Hong Kong	4442	Testing	Logistic regression	0.86 (0.02)	Other region	severe	0.048	0	1	1	1	0	1	1	1	2020	0	1	1	1	1	0	1	0	1	0
Zhou et al.	2021	Hong Kong	202	Testing	Logistic regression	0.89 (0.02)	Other region	severe	#N/A	0	1	1	1	0	1	1	1	2020	0	1	1	1	1	0	1	0	1	0
Zhu et al.	2020	China	181	Training	Simple Neural Network	0.97 (0.05)	China	mortality	0.215	0	1	0	1	1	0	0	0	2020	0	1	1	0	0	0	0	0	1	0
Zhu et al.	2020	China	27	Validation	Simple Neural Network	0.95 (0.08)	China	mortality	#N/A	0	1	0	1	1	0	0	0	2020	0	1	1	0	0	0	0	0	1	0
Zou et al.	2020	China	154	Training	Cox regression	0.97 (0.02)	China	mortality	0.338	1	0	1	1	0	0	1	0	2020	1	0	0	0	0	0	1	0	1	0
